# Supplementary material for: Abdominal symptoms in cystic fibrosis and their relation to genotype, history, clinical and laboratory findings
Source: PLoS One. 2017 May 4;12(5):e0174463. doi: 10.1371/journal.pone.0174463 (PMC5417419; doi:10.1371/journal.pone.0174463)
Supplement: S1 Table — (XLSX) [file pone.0174463.s001.xlsx]

## Sheet: Tabelle1
Demographics		Mutation			Anthropometrics						Lung function	Pancreas status			Gastrointestinal disorders					Surgeries			Colonizations		Antibiotics/Antimycotics					Liver enzymes
Age	Gender	Code 1. mut	Code 2. mut	Gen	Weight	Wtp	Height	Htp	BMI	BMIp	FEV1 pp	Pancreas	PIP	PI	CFRD	DIOS	MI	Rect prol	CFLD	Sm bow res	Append	Laparot	PsA	SA	Antibiot inh	Antibiot oral	Antibiot i.v.	Antimyc	Azithromyc	ALAT	ASAT	GGT	Frequency	Intensity	Duration	Bow move	Flatulence	Distention	Constipation	Heartburn	Reflux	Nausea	Vomiting	Lack of app	Loss of taste	Forced feed	Consist	Fatty stools	Color
17	2	1	4	2	71.6	58	176	28	23.1	72	95	3	1	1	2	0	0	0	1	0	0	0	3	0	1	1, 2	1	1	1	3	1	3	1	3	3	0	2	1	0	0	0	0	0	1	1	0	3	0	0
18	1	1	1	1	60.5	59	156	4	24.9	93	87	3	0.96	1	1	0	0	0	1	0	0	0	1	1	0	3, 4	0	0	0	3	2	3	1	2		0	2		0	1	0	0	0	1	1	0	0	0
4	1	1	11	2	15.9	16	102	7	15.3	50	105	3	0.95	1	0	0	0	1	0	0	0	0	0	0	0	0	0	0	0	1	0	0	2	3	1	1	3		0			0	1	3		5	0	0	0
10	2	1	11	2	41.2	82	143	54	20.1	87	92	3		1	0	1	0	1	0	0	0	1	0	1	0	0	0	0	0	2	1	0	1	3	5	2	2	2		1	1	2	1	4	1	0	3	5	0
33	1	1	2	2	47.5	7	155	4	19.8	24	76	3	0.88	1	1	0	0	0	0	0	0	0	0	0	2	1, 7	0	1	0	0	0	0	2	4	5	1	3	3	1	2	2	1	1	4	3	5	3	5	0
12	2	3	11	4	36.5	14	152	29	15.8	11	101	3		1	0	0	0	0	1	0	0	0	3	0	2	0	2	0	0	2	1	3	2	4		0	3		1	1	2	1	1	3	4	0	3	5	0
12	1	1	11	2	34.7	11	154	46	14.6	3	109	3	0.95	1	0	0	0	0	0	0	0	0	0	0	0	1	0	0	1	3	1	1	2	2	1	0	0	0	0	0	0	0	0	3	1	0	0	5	0
17	2	1	1	1	51.6	1	170	7	17.9	6	96	3	0.96	1	1	0	0	0	1	0	0	0	3	0	2	3	0	0	0	0	0	0	0	0	0	0	0	1	0	0	0	0	0	3	1	0	0	0	0
13	1	1	1	1	62.2	87	164	66	23.1	87	99	3	0.96	1	0	0	0	0	1	0	0	0	2	0	2	0	0	0	0	3	1	2	2	3	1	1	4	0	0	0	0	1	0	3	1	0	3	0	0
19	1	1	1	1	57.2	36	160	5	22.3	64	100	3	0.96	1	1	0	0	0	0	0	0	0	2	0	1	1, 2	2	0	1	2	1	0	3	4	4	1	2	2	1	3	0	2	1	1	1	0	5	0	0
17	1	1	3	2	37.6	0	150	0	16.7	1	23	3	1	1	0	0	0	0	0	0	0	0	3	0	3	1, 7	4	1	1	1	0	2	1	3		0	1	1	0	2	1	1	1	2	1	5	3		0
18	2	1	1	1	59.85	10	185	80	17.5	4	38	3	0.96	1	0	0	0	0	0	0	1	0	3	0	3	1, 2, 5	8	0	1	0	0	0	1	3	5	0	1	1	2	3	0	0	0	1	1	0	0	0	0
37	2	4	11	4	81.8	56	185	92	23.9	30	79	3	1	1	1	1	0	0	1	0	1	0	3	0	4	1	0	0	1	1	0	1	1	4	1	0	4	2	1	1	1	0	0	1	1	0	0	0	0
6	1	1	8	2	21.7	66	112	26	17.3	85	114	1	0.09	0	0	0	0	0	0	0	0	0	0	1	0	0	0	0	0	1	0	0	1	2		2	1	1	1	0	0	0	0	2	1	0	0	0	0
26	1	7	11	4	50	13	160	9	19.5	22	58	3		1	0	0	0	0	0	0	0	0	3	0	5	1	0	1	1	0	0	0	0	0	0	2			0	2	0	0	0	1	1	0	3	5	0
43	1	1	1	1	57	25	169	72	20	17	32	3	0.96	1	1	0	0	0	0	0	0	0	3	0	0	6	5	0	0	3	3	1	0	0	0	1	0		0	0	0	0	0	1	1	0	3	5	0
16	2	1	1	1	52.4	3	170	10	18.1	10	116	3	0.96	1	0	0	0	0	0	0	0	0	1	0	0	0	0	0	0	2	1	0	0	0	0	2	1	1	1	0	0	0	0	1	1	0	0	5	0
6	1	1	1	1	20.2	17	114	5	15.5	48	107	3	0.96	1	0	1	1	1	0	1	0	1	2	0	2	2	0	0	0	1	0	0	5	4	1	0	3	3	0	0	0	0	0	5	3	5	0	5	3
9	2	1	1	1	32	43	146	80	15	17	106	3	0.96	1	0	0	0	0	0	0	0	0	1	1	0	0	0	0	0	1	0	0	1	2	1	1	2		0	0	0	0	0	2	1	0	3	5	5
25	1	3	3	3	58.9	48	167	56	21.1	45	53	3	1	1	0	0	0	0	1	0	0	0	1	0	2	1, 7	0	0	1	1	0	0	1	2	3	0	0	1	0	5	0	0	0	2	2	0	0	0	0
29	2	1	1	1	67	17	172	16	22.6	30	24	3	0.96	1	0	0	0	0	0	0	0	0	3	0	2	1	2	0	1	0	0	0	0	0	0	0	2	3	0	1	1	0	0	2	2	5	0	0	5
38	1	1	1	1	51.6	11	156	7	21.2	26	93	3	0.96	1	1	0	0	0	0	0	0	0	1	0	0	7	0	0	0	0	0	2	1	2	1	1	3	2		0	0	0	0	1	2	0	0	5	0
7	1	1	2	2	19.5	6	116	5	14.5	23	117	3	0.88	1	0	0	0	0	0	0	0	0	1	0	0	0	0	0	0	1	0	0	1	2	1	1	1	1	0	0	0	0	0	3	2	0	0	0	0
18	1	2	7	4	51.2	15	160	13	20	35	123	3	0.88	1	0	0	0	1	0	0	0	1	3	0	0	0	0	0	0	1	0	0	4	3		1	4	2	1	0	2	0	0	3	1	0	3	0	0
26	2	1	2	2	45.6	0	172	13	15.4	0	27	3	0.88	1	0	0	0	0	0	0	0	0	3	0	2	1	0	0	1	0	0	0	1	1	3	0	1	2	0	3	1	0	0	2	3	0	0	0	0
0	2	1	2	2	8.8	28	78	89	14.5	2		2	0.88	1	0	0	0	0		0	0	0	0	0	0	0	0	0	0	1	0	0	1	2		1	2	0	0	0	0	0	0	1	1	0	0	0	0
5	2	1	4	2	16.7	9	106	5	14.9	36	103	3	1	1	0	0	0	1	0	0	0	0	0	0	0	0	0	0	0	1	0	0	1	2	1	2	2		2			1	2	5	5	0	0	0	0
2	1	1	1	1	14.2	80	90	55	17.5	86		3	0.96	1	0	0	0	1	0	0	0	0	2	0	1	2	0	0	0	0	0	0	4	4	1	3	5	1	3	2	0	0	0	1		0	3	0	0
15	1	3	3	3	51.5	25	159	15	20.4	48	82	3	1	1	0	0	0	0	1	0	1	1	3	0	2	1	2	0	1	1	0	0	0	0	0	0	0	0	0	1	1	0	0	2	1	0	0	0	0
8	1	1	7	2	19.3	1	112	0	15.4	36	66	3	0.94	1	0	0	0	0	0	0	0	0	1	0	0	7	0	0	0	1	0	0	0	0	0	0	0	0	0	0	0	0	0	4	4	5	5	5	0
9	2	1	1	1	26	8	136	28	14.1	6	92	3	0.96	1	0	0	0	0	0	0	0	0	2	1	0	0	0	0	0	2	0	0	2	2	1	1	4	4	0	0	0	0	0	4	3	5	3	5	0
17	2	1	11	2	50.5	1	175	24	16.5	1	116	3		1	1	0	0	0	0	0	1	0	1	0	0	3	0	0	0	1	0	0	2	2	1	2	4	1	1	1	1	1	1	2	1	0	5	5	0
20	2	1	1	1	92.3	97	180	41	28.5	99	126	3	0.96	1	0	0	0	0	0	0	0	0	1	1	0	5	0	0	0	0	0	0	0	0	0	1	2	2	1	0	1	0	0	1	2	0	0	0	0
36	1	7	6	4	57	29	156	3	23.4	54	79.2	2	0.4	1	0	0	0	0	0	0	0	0	1	1	0	1, 7	0	0	1	0	0	0	3	3	1	3	5	4	0	4	3	3	3	2	4	0	3	5	0
9	1	1	1	1	28.1	31	128	10	17.2	62	117	3	0.96	1	0	0	0	0	0	0	0	0	0	0	0	0	0	0	0	1	0	2	1	3	1	0	0	0	0	0	0	0	0	3	1	0	0	0	0
2	1	1	2	2	10.2	9	76	0	17.7	88		3	0.88	1	0	0	0	0	0	0	0	0	0	0	0	7	0	0	0	2	1	0	2	3	1	4	4		1		3	3	3	4		5	3	0	0
29	1	1	1	1	58.4	38	164	34	21.7	43	111	3	0.96	1	2	0	0	0	0	0	0	0	3	0	0	2, 7	0	1	1	0	0	0	1	2	1	0	0	2	0	0	0	0	0	1	1	0	0	0	0
5	1	1	11	2	19.7	34	116	44	14.6	31	100	3	0.95	1	0	0	0	0	0	0	0	0	0	1	0	0	0	0	0	2	1	0	0	0	0		3	2	1	0	0	0	0	1	1	0	5	5	0
33	2	1	1	1	74	39	181	69	22.6	29	107	3	0.96	1	0	0	0	0	0	0	0	0	0	1	0	0	0	0	0	1	1	0	0	0	0	0	2	2	0	1	0	0	0	1	1	0	0	0	0
11	1	1	5	2	26.6	1	139	6	13.8	1	112	3	1	1	0	0	0	1	1	0	0	0	2	1	1	0	2	0	0	2	1	0	1	3	1	1	2	2	2	0	1	0	0	2	1	0	3	5	0
10	2	1	1	1	31	20	145	53	14.7	8	90	3	0.96	1	0	0	1	0	0	1	1	1	1	1	0	0	0	0	0	1	0	0	1		1		4		0	0	0	0	0	2	2	0	0	5	0
14	2	1	1	1	51	30	165	31	18.7	37	102	3	0.96	1	0	0	0	0	0	0	0	0	1	1	0	0	0	0	0	1	0	0	1	1		0	0		0	0	2	1	1	1	1	0	0	0	0
10	1	1	2	2	28.9	16	137	20	15.4	21	91	3	0.88	1	0	0	0	0	0	0	0	0	1	1	0	3	0	0	0	2	0	0	1	2	5	1	2	1	0	0	0	0	0	2	1	0	0	0	0
1	2	1	2	2	12	59	82	28	17.8	83		2	0.88	1	0	0	0	0		0	0	0	0	0	0	0	0	0	0	1	1	0	0	0	0	0	0		0	0	0	0	0	3	1	5	3	0	0
11	2	1	2	2	41	58	154	75	17.3	43	118	1	0.88	0	0	0	0	0	0	0	0	0	0	1	0	0	0	0	0	0	0	0	0	0	0	0	0	0	0	0	0	0	0	1	1	0	3	0	0
19	1	1	1	1	38.8	0	154	0	16.4	3	16	3	0.96	1	1	0	0	0	0	0	0	0	3	0	0	1, 7	0	1	1	0	0	0	2	2	1	0	4	1	3	0	0	1	0	1	2	0	0	0	0
31	2	1	10	2	67.1	15	178	48	21.2	12	74	2	0.4	1	0	0	0	0	1	0	0	0	0	1	0	0	0	0	0	0	0	0	1	2	2	1	0	1	0	1	1	0	0	2	2	0	1	0	0
4	1	1	5	2	17.4	41	110	63	14.4	26	92	3	0.99	1	0	1	1	0	0	1	0	1	2	0	1	0	0	0	0	1	0	0	2	3		1	0	0	0	0	0	0	0	3	1	0	3	5	0
37	1	7	1	2	47.7	7	156	8	19.6	15	75	2	0.38	1	0	0	0	0	0	0	1	0	3	0	2	1, 5	8	1	1	0	0	0	1	2	1	2	3	2	4	4	2	2	2	3	3	0	3	5	0
27	1	1	1	1	43.2	2	160	11	16.9	4	40	3	0.96	1	2	0	0	0	0	0	0	0	3	1	2	1, 7	0	1	1	0	0	0	0	0	0	0	0	1	0	0	0	1	1	4	3	5	0	0	0
7	2	1	11	2	23	25	122	19	15.5	42	119	3		1	0	0	0	0	0	0	0	0	0	1	0	7	0	0	0	1	0	0	1	2		0	0	0		0	0	0	0	3	1	0	0	5	0
27	2	1	10	2	58.8	3	176	33	19	3	93	1	0.4	0	0	0	0	0	1	0	0	0	1	0	0	0	0	0	0	1	2	3	1	3	5	1	3	3	1	1	2	3	0	2	2	0	0	0	0
33	1	1	10	2	47.5	6	162	21	18.1	8	21	1	0.4	0	0	0	0	0	0	0	0	0	1	0	2	1	7	1	1	1	1	2	1	1		0	1	1	0	0	0	2	0	2	1	0	0	0	0
31	2	5	8	4	59	4	167	2	21.2	14	44	1	0.09	0	0	0	0	0	0	0		0		0	2	1	0	0	1	0	0	0	0	0	0	0	2	1	0	0	0	0	0	2	1		3	0	0
26	1	1	8	2	58.5	39	168	62	20.7	34	111	1	0.09	0	0	0	0	0	0	0	0	0	1	0	2	5	0	0	0	0	0	0	1	1	3	1	1	0	0	0	0	0	0	3	2	0	0	0	0
50	2	1	8	2	68		172		23		115	1	0.09	0	0	0	0	0	0	0	0	0	0	1	0	0	0	0	0	1	0	0	1	2	1	0	2	0	0	3	1	0	0	1	1	0	0	0	0
33	2	1	1	1	69	20	174	26	22.8	28	64	3	0.96	1	0	0	0	0	0	0	0	0	0	0	0	0	0	0	0	1	1	0	1	2	5	0	4	3	3	1	1	0	0	1	2	0	3	0	0
29	2	1	11	2	65	12	176	34	21	14	98	3		1	0	0	0	0	0	0	0	0	3	0	3	1	0	0	1	0	0	0	0	0	0	0	0	0	0	1	0	0	0	1	1	0	0	5	0
3	1	1	2	2	15.2	49	95	13	16.8	81		3	0.88	1	0	0	0	0	0	0	0	0	0	1	0	3, 11	0	0	0	2	0	0	2	2	1	1	1	1	0	0	0	0	0	2	1	0	0	0	0
10	1	1	1	1	29.8	17	141	33	15	14	116	3	0.96	1	0	0	0	1	0	0	0	0	1	1	2	3	0	0	0	3	0	0	2	2	2	1	2		0			0	0	2	1	0	3	0	5
77	2	1	9	2	62.8		170		21.7		35	2	0.38	1	2	0	0	1	0	0	1	1	0	0	0	5	0	0	0	1	1	0	4	3	3	2	3	2	2	0	1	1	0	2	2	0	3	0	5
74	2	1	9	2	84		176		27.1		59	2	0.38	1	0	0	0	0	0	0	0	0	1	0	0	0	0	0	0	0	0	0	4	2	3	2	1	1	2	1	1	1	0	1	2	0	3	0	0
34	1	1	1	1	43.5	3	165	53	16	3	92	3	0.96	1	1	0	0	0	0	0	0	0	3	1	2	4, 7	0	0	1	1	0	0	1	3	1	0	3	1	0	2	0	2	0			0	0	5	3
29	1	1	1	1	58	39	170	71	20.1	26	43	3	0.96	1	0	0	0	0		0	0	0	3	0	2	1, 2	2	0	1				1	1	1	0	1	2	0	3	1	1	1	1	2	0	3	5	0
33	1	7	6	4	52.3	16	157	3	21.2	33	69	3	1	1	2	0	0	0	0	0	0	0	3	0	7	1.2	0	0	1	0	0	0	1	2	1	1	2	1	0	0	0	0	0	1	1	0	3	5	0
19	2	1	3	2	56	2	168	4	19.8	11	27	3	1	1	1	0	1	0	1	1	0	1	3	0	2	1	2	1	1	0	1	3	0	0	0	0	1	1	0	1	0	0	0	2	1	0	0	0	0
14	2	1	3	2	54	45	176	83	17.4	19	68	3	1	1	0	0	0	0	0	0	0	0	2	1	3	1, 2, 5	4	1	1	0	0	0	4	2	1	0	1	2	0	1	1	1	0	3	2	0	3	5	0
17	2	1	3	2	73	68	181	59	22.3	67	83	3	1	1	0	0	0	0	0	0	0	0	3	0	1	1	6	1	1	1	0	0	2	2	1	0	0	1	0	0	0	1	0	2	2	0	0	0	0
27	2	1	1	1	62.3	8	177	34	19.9	8	43	3	0.96	1	2	0	0	0	1	0	0	0	3	0	1	1	0	1	1	2	3	3	0	0	0	0	1	1	0	0	0	0	0	1	1	0	0	5	0
17	2	1	1	1	68.5	44	177	31	21.9	57	120	3	0.96	1	0	1	1	0	0	1	0	1	2	0	0	1	2	0	1	1	0	0	0	0	0	0	4	0	0	3	1	0	0	2		0	3	5	0
28	1	1	1	1	41.5	1	149	0	18.7	14	44	3	0.96	1	0	0	0	0	0	0	0	0	1	1	0	1, 7	0	2	1	0	0	0	1	1	5	1	5	3	0	0	0	0	1	2	2	0	3	5	0
2	1	1	5	2	16.5	96	95	94	18.3	94		3	0.99	1	0	0	0	0	0	0	0	0	2	0	1	0	2	0	0	1	0	0	1	2		3			0	0	0	0	0	3		5	3	5	0
17	1	2	11	4	44.1	1	166	39	16	1	96	1	0.33	0	0	0	0	0	0	0	0	0	1	0	0	0	0	0	0	1	0	0	1	2	2	0	1	1	0	0	0	0	0	2	1	0	0	0	0
40	2	1	4	2	63.5	7	186	90	18.4	1	30	3	1	1	2	0	0	0	0	0	0	0	3	0	2	1.7	10	1	1	0	0	0	0	0	0	1	0	2	0	1	0	0	0	2	1	0	5	5	0
28	2	1	1	1	78.7	58	183	71	23.5	45	105	3	0.96	1	0	0	0	0	0	0	0	0	3	0	1	1	7	3	1	0	0	0	1	2	2	0	1	1	0	1	0	0	0	1	1	0	0	0	0
49	1	1	11	2	64.7		162		24.7		81	3		1	0	0	0	0	0	0	0	0	1	0	0	8	0	0	0	0	0	0	3	3		2	4	3		2	2	1	0	2	2	0	3	5	0
14	1	1	11	2	46	14	153	5	19.7	46	127	3		1	0	0	0	0	0	0	0	0	2	0	0	7	0	0	0	2	0	0	2	3	1	0.5	2	1	0	0	0	0	0	1	1	0	0	0	0
4	1	1	1	1	13.8	9	100	21	13.8	12	105	3	0.96	1	0	0	1	0	0	1	1	1	0	0	0	3	0	0	0	1	0	0	2			2	4	4	2	2	2	1	1	1	2	0	5	5	0
6	1	1	1	1	22.1	50	120	50	15.3	46	95	3	0.96	1	0	0	0	0	0	0	0	0	1	0	0	9	0	0	0	1	0	0	1	2	1	0	3	2		0	0	0	0	1	1	0	3	5	0
32	1	1	7	2	51.4	14	161	21	19.8	24	87	3	0.94	1	0	1	0	0	0	0	0	0	3	0	2	1	0	1	1	0	0	0	2	3		2	2	1	2	0	0	2	2	4	3	5	3		0
25	1	1	7	2	66	75	171	83	22.6	62	26	3	0.94	1	2	0	0	0	1	0	0	0	3	0	6	1	1	1	1	0	0	0	1	2		1	4	4	2	1	0	1	0	1	1	0	0	5	0
34	2	1	1	1	68	18	175	31	22.2	22	60	3	0.96	1	2	0	0	0	0	0	0	0	3	0	0	1	0	0	1				1	2	1	0	3	1	0	0	0	0	0	1	1	0	3	0	0
17	1	1	1	1	57.5	46	169	61	20.1	37	91	3	0.96	1	2	0	1	0	1	1	0	1	3	0	1	1	0	0	1	1	0	0	4	5		2	1	1	3		2	2	0	2	2	5	0	0	0
29	1	1	1	1	50.5	12	166	50	18.3	12	33	3	0.96	1	2	0	0	0	0	0	0	0	0	1	2	1, 3	1	1	1	1	0	0	0	0	0	0	2	2	0	3	4	3	3	3	1	5	5	5	0
10	1	1	1	1	32.6	29	141	29	16.4	35	106	3	0.96	1	0	1	1	0	0	1	0	1	2	0	2	0	1	0	0	3	0	0	1	3		0	3	3	0	3	1	1	0	1	1	0	3	5	0
5	1	1	11	2	19.6	38	118	68	14.1	19	91	3	1	1	0	0	0	0	0	0	0	0	1	0	0	0	0	0	0	2	0	0	2	2	1	1	1	1	1	0	0	0	0	2	1	0	0	5	0
11	2	1	11	2	31.8	17	149	60	14.3	4	93	3		1	0	0	0	0	0	0	0	0	1	0	0	4	0	0	0	1	0	0	3	3	1	0	2	0	0	0	0	0	0	4	1	0	5	5	0
17	1	1	11	2	49.8	12	160	13	19.5	27	77	3	0.92	1	0	0	0	0	0	0	0	0	0	1	0	0	0	0	0	1	0	0	1	3	4	0	4	5	0	2	2	2	1	1	1	0	0	0	0
40	1	1	2	2	53.6	14	179	100	16.7	2	39	3	0.88	1	2	0	0	0	0	0	0	0	3	0	6	1, 2, 5, 7, 8	2	0	1	0	0	0	0	0	0	0	2	0	0	2	0	0	0	1	1	0		0	0
43	2	1	2	2	67.5	12	166	2	24.5	37	52	3	0.88	1	2	0	0	0	0	0	0	0	3	0	0	1	0	0	1	0	0	0	1	2		0	3	3	0			1	0	2	2	0	3	5	0
33	2	1	1	1	60	5	170	12	20.8	11	46	3	0.96	1	2	0	0	0	0	0	0	0	3	0	7	1.7	0	0	1	1	1	0	1	3	1	0	2	1	0	3	1	1	1	2	2	0	3	5	0
37	2	1	11	2	65.6	11	178	62	20.7	5	93	2		1	0	0	0	0	0	0	0	0	0	1	0	0	0	0	0	0	0	0	1	2	1	0	3	1	0	1	2	1	0	2	3	0	3	0	0
31	2	1	1	1	78.5	59	181	65	24	50	88	3	0.96	1	2	0	0	0	1	0	0	1	2	0	1	0	0	0	0	0	0	0	1	2	1	0	3	2	1	2	2	0	0	1	1	0	3	0	0
10	1	1	4	2	29.2	12	136	10	15.8	25	96	3	1	1	0	0	0	1	0	0	0	0	0	1	0	3	0	0	0	2	0	0	3	2	1	0	2	3	0	0	0	0	0	3	1	0	0	5	0
14	1	1	1	1	57	66	165	60	20.9	66	108	3	0.96	1	0	0	0	0	0	0	0	0	3	0	2	1	0	0	1	2	0	0	5	2	1	1	3	0	0	2	1	0	1	1	1	0	3	5	0
17	1	1	2	2	49	10	162	21	18.7	17	52	3	0.88	1	0	0	0	0	0	0	0	0	0	1	8	5, 7, 10	0	0	0	1	0	0	2	2	2	0				0		1	1	1	1	0	0	5	0
12	2	1	1	1	32.8	6	139	2	17	29	94	3	0.96	1	0	0	0	0	0	0	0	0	2	1	2	0	2	0	0	1	0	0	3	3		1	4		4	1	2	1	1	5		5	0		0
6	1	1	11	2	16.6	1	110	1	13.7	11	109	3	1	1	0	0	0	0	0	0	0	0	1	1	0	3	0	0	0	1	0	0	4	2	1	1	4	3	2	0	2	0	0	2	1	0	3	5	5
30	2	1	1	1	51	0	170	9	17.6	0	52	3	0.96	1	2	0	0	0	0	0	0	0	3	1	5	1, 5	0	1	1	0	0	0	2	2	3	0	2	0	0	1	1	1	1	4	3	5	3	5	0
28	2	1	10	2	78.7	58	174	24	26	75	94	2	0.4	1	0	0	0	0	0	0	0	0	3	0	0	1	0	0	1	1	1	0	1	2	3		4	2	1					1	4	0
3	2	1	1	1	13.2	24	92	13	15.6	49		3	0.96	1	0	0	0	1	0	0	0	0	0	0	0	0	0	0	0	1	0	0	2	2	1	1	3		2	0	1	0	0	2	1	0	3	5	0
10	2	1	4	2	31.5	30	141	40	15.8	27	97	3	1	1	0	1	1	0	1	1	0	1	2	0	2	0	2	0	0	2	1	3	3	2	3		5	2	0			1	0	1	1	0	5	5	5
6	2	1	2	2	25.7	68	128	77	15.7	51	124	3	0.88	1	0	0	0	1		0	0	0	1	0	0	1	0	0	1	1	1	0	3	3	1	0	0	0	0	0	0	0	0	1	1	0	1	0	0
6	1	1	1	1	21.7	34	120	33	15.1	40	107	3	0.96	1	0	0	0	0	0	0	0	0	0	0	0	3, 7	0	0	0	1	0	0	2	3	1	1	1		1	0	0	0	0	3	1	0	3	0	0
31	2	1	11	2	53.4	1	164	2	19.9	4	92	3		1	1	0	0	0	0	0	0	0	0	0	0	1, 7	0	1	1	0	0	0	0	0	0	0	0	0	0	0	0	0	0	2	1	0	0	0	0
8	1	1	6	2	26	21	128	14	15.9	40	114	3	1	1	0	0	0	0	0	0	0	0	0	0	0	0	0	0	0	2	0	0	1	3	1	0	4	4	0	0	1	0	0	1		0	0	0	0
34	1	1	9	2	62	47	156	10	25.5	70	117	1	0.38	0	0	0	0	0	0	0	1	0	3	0	0	2, 3	0	0	0	0	0	0	1	4	5	2	1	3	2	2	1	3	0	1	2	0	0	0	0
4	2	1	1	1	16.5	16	106	18	14.7	30	114	3	0.96	1	0	0	1	0	0	1	1	1	2	1	0	4	0	0	0	1	0	0	4	2	1	1	4	2	0	0	0	0	0	1	1	0	5	5	0
9	1	1	1	1	27	16	133	19	15.3	24	104	3	0.96	1	0	0	0	0	0	0	0	0	1	0	1	0	0	0	0	2	1	0	1	1	1	0	1		0	0	0	0	0	2	1	0	0	0	0
5	2	1	1	1	18.1	21	104	2	16.7	79	104	3	0.96	1	0	0	0	0	0	0	0	0	1	0	1	7	0	0	0	2	0	0	1	1	1	0	0	0	0	0	0	0	0	2	1	0	0	0	0
5	2	1	1	1	18.6	38	110	32	15.4	50	86	3	0.96	1	0	0	1	0	0	1	0	1	1	0	1	0	0	0	0	3	1	0	1	2	1	0	2	2	0	0	0	0	0	3	1	5	0	5	0
24	1	1	2	2	50.6	12	160	12	19.8	26	34	3	0.88	1	1	0	0	0	0	0	0	0	3	0	2	1	0	0	1	0	0	0	0	0	0	0	2	2	0	0	0	0	0	1	1	0	0	0	0
27	2	7	1	2	75.5	49	178	44	23.8	53	50	3	0.92	1	0	0	0	0	0	0	1	0	3	0	2	1	0	0	1	0	0	0	1	2	3	1		1	1	0	1	1	1	2	1	0	3	0	0
39	2	1	5	2	78.5	44	182	77	23.7	25	97	3	0.99	1	2	0	0	0	1	0	0	0	1	1	0	7	0	0	0	0	1	0	0	2	1	0	0	0	0	0	0	0	0	1	1	0	3	0	0
6	1	1	4	2	18.3	7	118	25	13.1	4	107	3	1	1	0	0	0	0	0	0	0	0	0	0	3	7	0	0	0	1	0	0	1	2	1	0	2	1	0	0	0	0	1	5	5	5	3	0	0
2	1	1	11	2	12.2	42	90	63	15.1	29		3		1	0	0	0	0	0	0	0	0	0	0	0	0	0	0	0	2	0	0	2	3		2	4		0		0	0	0	2		0	3	5	0
14	1	5	11	4	57.7	60	168	68	20.4	54	112	1		0	0	0	0	0	0	0	0	0	0	1	0	0	0	0	0	2	0	0	1	3	5	0	1	1	1	0	1	1	1	2	1	0	0	0	0
10	1	1	1	1	31.1	29	144	60	15	16	75	3	0.96	1	0	0	0	0	1	0	0	0	1	1	0	1	0	0	1	1	0	0	1	2	2	0	2	1	0	0	0	0	0	1	1	0	3	5	0
28	2	1	1	1	44	0	160	0	17.2	1	29	3	0.96	1	1	0	0	0	0	0	0	0	3	0	0	1, 7	0	0	1	0	0	0	1	4	3	0	0	0	0	4	0	0	0	2	2	0	0	0	0
1	1	4	10	4	10.5	41	78	14	17.3	78		2	0.4	1	0	0	0	0	0	0	0	0	1	0	0	4	0	0	0	0	0	0	0	1	0	1	3		1	0	0	0	0	2	1	0	3	0	0
30	2	1	5	2	77.5		181		23.7		90	3	0.99	1	0	1	0	0	1	0	0	0	1	1	0	0	0	1	0	2	0	0	0	0	0	0	3	3	0	2	2	0	0	1	2	0	3	0	0
7	1	1	1	1	18.7	6	113	3	14.6	28	132	3	0.96	1	0	1	1	0	0	1	1	1	1	0	0	0	0	0	0	1	0	0	2	2	1	1	2	2	2	0	0	1	0	4		5	3	5	0
33	2	1	1	1	69	20	175	31	22.5	25	67	3	0.96	1	0	0	0	0	1	0	0	0	3	1	2	1	0	0	1	0	0	0	1	0	1	2	3		0	1	2	1	1	1	1	0	0	0	0
12	1	1	1	1	46.5	60	148	17	21.2	82	88	3	0.96	1	0	0	0	0	0	0	0	0	1	1	0	6, 7, 3	0	0	0	2	0	0	1	2		0	3	0	0	2	1	1	1	3	1	0	3	5	0
12	1	1	1	1	32.6	1	156	30	13.4	0	65	3	0.96	1	0	0	0	0	1	0	0	0	3	0	2	0	1	0	0	3	0	0	2	2	1	1	2	0	0	2	3	2	2	3	1	0	0	0	0
5	1	6	11	4	19.5	36	115	45	14.7	33	115	3		1	0	0	0	0	0	0	0	0	0	0	0	3	9	0	0	2	0	0	2	2	1	1	4	1	0	0	0	1	0	2	1	0	0	5	0
16	1	1	1	1	51.4	18	159	11	20.3	41	143	3	0.96	1	0	1	0	0	1	0	0	0	1	1	0	5, 1	0	0	1	3	1	0	3	2	4	0	3	2	3	3	0	3	0	2	1	0	0	0	0
3	2	1	1	1	11.4	2	87	1	15.1	35		3	0.96	1	0	0	0	1	1	0	0	0	0	0	0	0	0	0	0	3	2	3	4	4	1	4	4	3	0	0	1	1	1	3	3	0	5	5	0
2	1	1	1	1	10.5	25	82	25	15.6	36		3	0.96	1	0	0	0	0	1	0	0	0	0	1	0	4	0	0	0	3	3	1	1			0			1	0	0	0	0	4		5	0	5	0
1	1	2	11	4	7.5	1	72	1	14.5	7		3		1	0	0	0	0	0	0	0	0	0	0	0	0	0	0	0	3	2	1	1				1		0		3	1	1	2		0	3	0	0
1	1	1	1	1	11.7	57	85	60	16.2	54		3	0.96	1	0	0	0	1	0		0	0	0	0	0	3	0	0	0	1	0	0	0	0	0	0			1	0	0	0	0	2	1	0	5	5	0
